# Supplementary material for: Effects of different fertilization conditions and different geographical locations on the diversity and composition of the rhizosphere microbiota of Qingke (Hordeum vulgare L.) plants in different growth stages
Source: Front Microbiol. 2023 May 4;14:1094034. doi: 10.3389/fmicb.2023.1094034 (PMC10192736; doi:10.3389/fmicb.2023.1094034)
Supplement: Supplementary file 1 [file Data_Sheet_1.ZIP › new_supplementary0406/Supplementary_Tables.xls]

## Sheet: Supplementary Table 1
Supplementary Table 1 Scale for fertilizer treatment of Qingke plants
NO.	Fertilization treatment	Fertilization treatment instructions	Mu usage (kg/ mu)			Base fertilizer dosage (kg/ mu)
			N	P2O5	Organic manure	N	P2O5	Organic manure
m1	Unfertilized	No fertilization was done
m2	Farmer Practice	Farmer Practice ( i.e., urea fertilizer ( 46% N ) + Phosphate diamine ( i.e., N 18%，P2O5 46%))	6.2	8.1		6.5	17.7
m3	75% Farmer Practice	75% Farmer Practice ( i.e., urea fertilizer ( 46% N ) + Phosphate diamine ( i.e., N 18%，P2O5 46% ))	4.6	6.1		4.8	13.3
m4	75% Farmer Practice + 25% Organic manure	75% Farmer Practice ( i.e., urea fertilizer (46% N ) + Phosphate diamine ( i.e., N 18%，P2O5 46% )) + 25% Organic manure ( i.e., Organic matter content 48.6% and the N, P2O5 and K content 5% )	4.6	6.1	51	4.8	13.3	50
m5	50% Farmer Practice	50% Farmer Practice ( i.e., urea fertilizer (46% N ) + Phosphate diamine ( i.e., N 18%，P2O5 46% ))	3.1	4.1		3.2	8.9
m6	50% Farmer Practice + 50% Organic manure	50% Farmer Practice ( i.e., urea fertilizer (46% N) + Phosphate diamine ( i.e., N 18%，P2O5 46% )) + 50% Organic manure ( i.e., Organic matter content 48.6% and the N, P2O5 and K content 5% )	3.1	4.1	103	3.2	8.9	100
m7	100% Organic manure	Organic manure ( i.e., Organic matter content 48.6% and the N, P2O5 and K content 5% )			207			200

## Sheet: Supplementary Table 2
Supplementary Table 2 The signficant result of Top 10 phylum level at different development stage of Qingke in the tree experiment site. (one-way ANOVA were corrected using the Benjamini-Hochberg false discovery rate (FDR) algorithm with a significance level of 0.05 (p.adj value)
NO.	Taxonomy	Sampling Site	p	p.adj	p.signif	Stage		p	p.adj	p.signif	Stage		p	p.adj	p.signif	Stage
1	Acidobacteria	HZ	0.6161	0.62	ns	2nd		0.0643886	0.064	ns	3rd		0.236081	0.24	ns	4th
2	Actinobacteria	HZ	7.67e-06	7.7e-06	****	2nd		0.572966	0.57	ns	3rd		0.200132	0.2	ns	4th
3	Bacteroidetes	HZ	0.00674768	0.0067	**	2nd		0.000210746	0.00021	***	3rd		0.51254	0.51	ns	4th
4	Chloroflexi	HZ	0.602709	0.6	ns	2nd		0.643315	0.64		3rd		0.731359	0.73	ns	4th
5	Firmicutes	HZ	0.000326603	0.00033	***	2nd		0.00183358	0.0018	**	3rd		0.0774998	0.077	ns	4th
6	Gemmatimonadetes	HZ	0.563907	0.56	ns	2nd		0.27773	0.28	ns	3rd		0.145578	0.15	ns	4th
7	Nitrospirae	HZ	0.000768007	0.00077	***	2nd		0.00223422	0.0022	**	3rd		0.00243311	0.0024	**	4th
8	Others	HZ	0.000111114	0.00011	***	2nd		0.158677	0.16	ns	3rd		0.214391	0.21	ns	4th
9	Planctomycetes	HZ	0.274559	0.27	ns	2nd		0.0563939	0.056	ns	3rd		0.0293644	0.029	*	4th
10	Proteobacteria	HZ	0.221338	0.22	ns	2nd		0.0174954	0.017	*	3rd		0.08844	0.088	ns	4th
11	Verrucomicrobia	HZ	0.0713855	0.071	ns	2nd		0.156411	0.16	ns	3rd		0.0992276	0.099	ns	4th
1	Acidobacteria	BL	0.00818448	0.0082	**	2nd		0.446368	0.45	ns	3rd		0.031769	0.032	*	4th
2	Actinobacteria	BL	1.49e-05	1.5e-05	****	2nd		0.0412185	0.041	*	3rd		0.351177	0.35	ns	4th
3	Bacteroidetes	BL	0.006058	0.0061	**	2nd		0.0130227	0.013	*	3rd		0.00738691	0.0074	**	4th
4	Chloroflexi	BL	0.00119342	0.0012	**	2nd		0.00804142	0.008	**	3rd		0.00419916	0.0042	**	4th
5	Firmicutes	BL	0.0298523	0.03	*	2nd		0.0466607	0.047	*	3rd		0.000384154	0.00038	***	4th
6	Gemmatimonadetes	BL	0.0011992	0.0012	**	2nd		0.498402	0.5	ns	3rd		0.00246642	0.0025	**	4th
7	Nitrospirae	BL	0.247844	0.25	ns	2nd		0.287978	0.29	ns	3rd		0.52802	0.53	ns	4th
8	Others	BL	0.00463013	0.0046	**	2nd		0.0147585	0.015	*	3rd		0.395796	0.4	ns	4th
9	Planctomycetes	BL	0.0454675	0.045	*	2nd		0.333467	0.33	ns	3rd		0.410114	0.41	ns	4th
10	Proteobacteria	BL	0.425274	0.43	ns	2nd		0.73085	0.73	ns	3rd		0.27125	0.27	ns	4th
11	Verrucomicrobia	BL	0.726285	0.73	ns	2nd		0.55333	0.55	ns	3rd		0.653638	0.65	ns	4th
1	Acidobacteria	HB	0.196408	0.2	ns	2nd		0.404231	0.4	ns	3rd		0.381784	0.38	ns	4th
2	Actinobacteria	HB	0.0159172	0.016	*	2nd		0.50081	0.5	ns	3rd		0.128823	0.13	ns	4th
3	Bacteroidetes	HB	0.00125993	0.0013	**	2nd		0.00447277	0.0045	**	3rd		0.0218286	0.022	*	4th
4	Chloroflexi	HB	0.0585423	0.059	ns	2nd		0.50351	0.5	ns	3rd		0.287268	0.29	ns	4th
5	Firmicutes	HB	0.0191705	0.019	*	2nd		0.00641471	0.0064	**	3rd		0.096537	0.097	ns	4th
6	Gemmatimonadetes	HB	0.00981973	0.0098	**	2nd		0.000152466	0.00015	***	3rd		0.0604432	0.06	ns	4th
7	Nitrospirae	HB	0.0499419	0.05	*	2nd		0.00126966	0.0013	**	3rd		0.4463	0.45	ns	4th
8	Others	HB	1.97e-05	2e-05	****	2nd		0.300415	0.3	ns	3rd		0.0222735	0.022	*	4th
9	Planctomycetes	HB	0.0516546	0.052	ns	2nd		0.434967	0.43	ns	3rd		0.461737	0.46	ns	4th
10	Proteobacteria	HB	0.220511	0.22	ns	2nd		0.0680936	0.068	ns	3rd		0.184375	0.18	ns	4th
11	Verrucomicrobia	HB	0.174795	0.17	ns	2nd		0.68519	0.69	ns	3rd		0.881733	0.88	ns	4th

## Sheet: Supplementary Table 3 and4
Supplementary Table 3 The signficant result of Top 20 genera at different depths of the each experiment site . (one-way ANOVA were corrected using the Benjamini-Hochberg false discovery rate (FDR) algorithm with a significance level of 0.05 (p.adj value)
NO.	Taxonomy	p	p.adj	p.signif	Sampling Site		NO.	Taxonomy	p	p.adj	p.signif	Sampling Site		NO.	Taxonomy	p	p.adj	p.signif	Sampling Site
1	Gp6	0.0811285	0.081	ns	BL		1	Gp6	0.148475	0.15	ns	HB		1	Gp6	0.0113524	0.011	*	HZ
2	Arthrobacter	0.00812403	0.0081	**	BL		2	Arthrobacter	0.708791	0.71	ns	HB		2	Arthrobacter	0.0614901	0.061	ns	HZ
3	Nocardioides	0.00241024	0.0024	**	BL		3	Nocardioides	0.15999	0.16	ns	HB		3	Nocardioides	0.00388678	0.0039	**	HZ
4	Gp16	0.282952	0.28	ns	BL		4	Gp16	0.612966	0.61	ns	HB		4	Gp16	0.0271743	0.027	*	HZ
5	Gp4	0.00786194	0.0079	**	BL		5	Gp4	0.447879	0.45	ns	HB		5	Gp4	0.152006	0.15	ns	HZ
6	Gaiella	0.00186367	0.0019	**	BL		6	Gaiella	0.0103988	0.01	*	HB		6	Gaiella	3.04037e-06	3e-06	****	HZ
7	Sphingomonas	0.209849	0.21	ns	BL		7	Sphingomonas	0.0872608	0.087	ns	HB		7	Sphingomonas	5.83729e-05	5.8e-05	****	HZ
8	Ilumatobacter	0.0216643	0.022	*	BL		8	Ilumatobacter	0.00371465	0.0037	**	HB		8	Ilumatobacter	0.000437422	0.00044	***	HZ
9	Streptomyces	0.0726735	0.073	ns	BL		9	Streptomyces	0.429592	0.43	ns	HB		9	Streptomyces	0.092215	0.092	ns	HZ
10	Pseudonocardia	0.000253798	0.00025	***	BL		10	Pseudonocardia	0.000245926	0.00025	***	HB		10	Pseudonocardia	1.47038e-05	1.5e-05	****	HZ
10	Solirubrobacter	0.166751	0.17	ns	BL		10	Solirubrobacter	0.279955	0.28	ns	HB		10	Solirubrobacter	0.0122761	0.012	*	HZ
11	Gp7	0.00822689	0.0082	**	BL		11	Gp7	0.000715654	0.00072	***	HB		11	Gp7	1.60125e-06	1.6e-06	****	HZ
12	Skermanella	0.015752	0.016	*	BL		12	Skermanella	0.000756276	0.00076	***	HB		12	Skermanella	8.82088e-06	8.8e-06	****	HZ
13	Microvirga	0.0066233	0.0066	**	BL		13	Microvirga	0.000301279	0.0003	***	HB		13	Microvirga	8.85026e-14	8.9e-14	****	HZ
14	Bacillus	0.00111915	0.0011	**	BL		14	Bacillus	0.0743589	0.074	ns	HB		14	Bacillus	0.0694635	0.069	ns	HZ
15	Nitrospira	0.000561594	0.00056	***	BL		15	Nitrospira	0.00521554	0.0052	**	HB		15	Nitrospira	7.15416e-05	7.2e-05	****	HZ
16	Rubrobacter	0.0197125	0.02	*	BL		16	Rubrobacter	0.00102301	0.001	**	HB		16	Rubrobacter	4.95314e-05	5e-05	****	HZ
17	Gp3	0.002009	0.002	**	BL		17	Gp3	0.000748032	0.00075	***	HB		17	Gp3	4.41177e-08	4.4e-08	****	HZ
18	Mycobacterium	0.00485154	0.0049	**	BL		18	Mycobacterium	0.0144928	0.014	*	HB		18	Mycobacterium	0.00114037	0.0011	**	HZ
20	Gp17	0.00510517	0.0051	**	BL		20	Gp17	0.486751	0.49	ns	HB		20	Gp17	0.014492	0.014	*	HZ
Supplementary Table 4 The signficant result of Top 20 genera of the three experciment sites with Qingke growth in different development stages with seven fertilizer reatments. (one-way ANOVA were corrected using the Benjamini-Hochberg false discovery rate (FDR) algorithm with a significance level of 0.05 (p.adj value)
NO.	Taxonomy	p	p.adj	p.signif	Sampling Site		NO.	Taxonomy	p	p.adj	p.signif	Sampling Site		NO.	Taxonomy	p	p.adj	p.signif	Sampling Site
1	Gp6	0.511189	0.51	ns	BL		1	Gp6	0.577795	0.58	ns	HB		1	Gp6	0.131252	0.13	ns	HZ
2	Arthrobacter	0.0372303	0.037	*	BL		2	Arthrobacter	0.0175463	0.018	*	HB		2	Arthrobacter	0.112271	0.11	ns	HZ
3	Nocardioides	0.32035	0.32	ns	BL		3	Nocardioides	0.0484223	0.048	*	HB		3	Nocardioides	0.313685	0.31	ns	HZ
4	Gp16	0.38721	0.39	ns	BL		4	Gp16	0.284388	0.28	ns	HB		4	Gp16	0.0561215	0.056	ns	HZ
5	Gp4	0.677876	0.68	ns	BL		5	Gp4	0.544649	0.54	ns	HB		5	Gp4	0.0773099	0.077	ns	HZ
6	Gaiella	0.62451	0.62	ns	BL		6	Gaiella	0.00970165	0.0097	**	HB		6	Gaiella	0.094992	0.095	ns	HZ
7	Sphingomonas	0.089456	0.089	ns	BL		7	Sphingomonas	0.00380325	0.0038	**	HB		7	Sphingomonas	0.00250424	0.0025	**	HZ
8	Ilumatobacter	0.00130034	0.0013	**	BL		8	Ilumatobacter	0.115929	0.12	ns	HB		8	Ilumatobacter	0.10377	0.1	ns	HZ
9	Streptomyces	0.191784	0.19	ns	BL		9	Streptomyces	0.0890348	0.089	ns	HB		9	Streptomyces	0.0446393	0.045	*	HZ
10	Solirubrobacter	0.00206036	0.0021	**	BL		10	Solirubrobacter	0.785835	0.79	ns	HB		10	Solirubrobacter	0.302856	0.3	ns	HZ
11	Gp7	0.00860553	0.0086	**	BL		11	Gp7	0.125694	0.13	ns	HB		11	Gp7	0.760872	0.76	ns	HZ
12	Skermanella	0.0433969	0.043	*	BL		12	Skermanella	0.0022894	0.0023	**	HB		12	Skermanella	0.2556	0.26	ns	HZ
13	Microvirga	0.0735958	0.074	ns	BL		13	Microvirga	0.000183152	0.00018	***	HB		13	Microvirga	0.0335557	0.034	*	HZ
14	Bacillus	0.137418	0.14	ns	BL		14	Bacillus	0.0368858	0.037	*	HB		14	Bacillus	0.00094517	0.00095	***	HZ
15	Nitrospira	0.28314	0.28	ns	BL		15	Nitrospira	0.000870031	0.00087	***	HB		15	Nitrospira	0.00270998	0.0027	**	HZ
16	Rubrobacter	0.0511802	0.051	ns	BL		16	Rubrobacter	0.000385051	0.00039	***	HB		16	Rubrobacter	0.307109	0.31	ns	HZ
17	Gp3	0.0321001	0.032	*	BL		17	Gp3	0.034997	0.035	*	HB		17	Gp3	0.33632	0.34	ns	HZ
18	Mycobacterium	0.0301555	0.03	*	BL		18	Mycobacterium	0.0146456	0.015	*	HB		18	Mycobacterium	0.7495	0.75	ns	HZ
19	Pseudonocardia	0.55498	0.55	ns	BL		19	Pseudonocardia	0.447774	0.45	ns	HB		19	Pseudonocardia	0.703002	0.7	ns	HZ
20	Gp17	0.517772	0.52	ns	BL		20	Gp17	0.225429	0.23	ns	HB		20	Gp17	0.136358	0.14	ns	HZ
